# Supplementary material for: Multi‐regional Organoid Biobank Reveals FAK‐ACSL1‐Driven Doxorubicin‐Resistance and Predictive Biomarkers in Breast Cancer
Source: Adv Sci (Weinh). 2026 Jul 20:e76541. Online ahead of print. doi: 10.1002/advs.76541 (PMC13384037; doi:10.1002/advs.76541)
Supplement: Supplementary file 2 — Supporting File 2: advs76541‐sup‐0002‐Table_S1 v2.xlsx. [file ADVS-9999-e76541-s001.xlsx]

## Sheet: Sheet1
Table S1. Patients' clinical information.
Patient number	Molecular Subtype	Invasion Status	Tumor volume	Histologic Grade	ER	PR	Her-2	Ki67	Number of Lymph Node Metastases
P1	Luminal A	Invasive	1.5×1.5×1cm	Grade II	90% strong positive	5% weak positive	Negative	<10% Positive	0
P2	Luminal A	Invasive（Encapsulated papillary carcinoma）	2.5×2×1.5cm	Low - grade	90% strong positive	90% strong positive	Negative	10% Positive	0
P3	TNBC	Invasive	unknown	Grade II	Negative	10% weak positive	Negative	10% Positive	0
P4	Luminal A	Invasive	Diameter 0.8cm	Grade II	90% moderately strong positive	90% moderately strong positive	Negative	5%-10% Positive	0
P5	Luminal A	Invasive	0.7×0.5×0.2cm	Grade II	50% moderately strong positive	Negative	Negative	5% Positive	0
P6	Her2 positive	Invasive	1×1×0.7cm	Grade II	Negative	Negative	Positive	40% Positive	0
P7	Luminal B	Invasive	1.7×1.4×1cm	Grade II	Invasive carcinoma 90% strong positive	Invasive carcinoma negative	Negative	30% Positive	1
P8	Her2 positive	Invasive	Diameter 1cm	Grade II	20% weak positive	Negative	Positive	20% Positive	1
P9	Luminal B	Invasive	1.5×1×1cm	Grade II	90% moderately strong positive	90% moderately strong positive	Negative	30% Positive	0
P10	Luminal B	Invasive	1×1×0.5cm	Grade II	50% weak positive	Negative	Negative	5%-10% Positive	0
P11	Her2 positive	Invasive	8.5×3.5×2cm	Grade II	40% weak positive	Negative	Negative	20% Positive	0
P12	TNBC	Invasive	3×2.1×2cm	Grade III	Negative	Negative	Negative	60% Positive	0
P13	Her2 positive	Invasive	3×2×1.5cm	Grade II	90% strong positive	Negative	Positive	50% Positive	0
P14	Her2 positive	Invasive	3.5×2.5×1.8cm	Grade III	Negative	Negative	Positive	40% Positive	1
P15	Luminal B	Invasive	Diameter 1.5cm	Grade II	80% strong positive	30% strong positive	Negative	30% Positive	0
P16	Luminal A	Invasive	2.5×1.5×1.5cm	Grade I	80% moderately strong positive	70% moderately strong positive	Negative	10% Positive	0
P17	Luminal B	Invasive	2×1.5×1.1cm；2.9×2.5×2.5cm	Grade III	80% moderate positive	20% strong positive	Negative	50% Positive	0
P18	Luminal A	Invasive	8.5×3×1cm	Grade II	90% moderately strong positive	90% strong positive	Negative	5% Positive	0
P19	Ductal Carcinoma In Situ	Ductal Carcinoma In Situ	unknown	unknown	90% moderately strong positive	unknown	unknown	unknown	0
P20	Her2 positive	Invasive	Diameter 2cm	Grade II	Negative	Negative	Positive	40% Positive	0
P21	Her2 positive	Invasive	unknown	Grade II	Negative	Negative	Positive	50% Positive	0
P22	Luminal B	Mucinous Breast Adenocarcinoma	2×1.5×1.5cm	unknown	Positive	Positive	Negative	15% Positive	0
P23	Luminal B	Invasive	3.5×2×1.5cm	Grade II	Positive	Positive	Negative	30% Positive	0
P24	Luminal B	Invasive	3×2.5×2cm	Grade II	Positive	Positive	Negative	15% Positive	11
P25	Her2 positive	Invasive	1.8×1.5×1cm；1.2×1×0.7cm	Grade II	Positive	Positive	Positive	30% Positive	0
P26	Her2 positive	Invasive	Diameter 1.8 cm	Grade III	Weak positive	Negative	Positive	30% Positive	0
P27	Luminal B	Invasive	2.1×1.5×1.4cm	unknown	Positive	Positive	Negative	30% Positive	0
P28	Luminal A	Invasive	1.6×1.5×1.2cm	Grade I	Positive	Positive	Negative	10% Positive	0
P29	Her2 positive	Invasive	3×2×2cm	Grade III	Negative	Negative	Positive	40% Positive	0
P30	Luminal B	Invasive	2.5×2×1.5cm	Grade II	Positive	Positive	Negative	15% Positive	0
P31	TNBC	Invasive	3×2×1.5cm	Grade III	Negative	Negative	Negative	80% Positive	0
P32	TNBC	Invasive	1.9×1.2×1.2cm	Grade III	Negative	Negative	Negative	70% Positive	0
P33	Her2 positive	Invasive	Diameter 1.7cm	Grade III	Positive	Negative	Positive	40% Positive	1
P34	Her2 positive	Invasive	2×1.5×0.7cm	unknown	Negative	Negative	Positive	60% Positive	0
P35	Luminal B	Invasive	1×0.7×0.7cm	Grade II	90% moderately strong positive	80% moderately strong positive	Negative	15% Positive	0
P36	Luminal A	Invasive	2.5×2×1.5cm	Grade II	90% moderately strong positive	90% moderately strong positive	Negative	10% Positive	0
P37	Luminal B	Invasive	Diameter 1.2 cm	Grade I	90% positive	90% positive	Negative	60% Positive	0
P38	Luminal B	Invasive	2×2×1.5cm	Grade II	90% strong positive	60% moderately weak positive	Negative	30% Positive	0
P39	Her2 positive	Invasive	unknown	Grade II	Negative	5% weak positive	Positive	50% Positive	0
P40	Luminal B	Invasive	4×1.5×1cm	Grade II	90% strong positive	80% positive	Negative	40% Positive	2
P41	Luminal B	Invasive	Diameter 1.7cm	Grade III	90% moderately strong positive	90% moderately strong positive	Negative	40% Positive	0
P42	Luminal A	Invasive	Diameter 1.1cm	Grade I	90% moderately strong positive	90% strong positive	Negative	10% Positive	0
P43	Luminal B	Invasive	Diameter 1.7cm	Grade II	90% moderately strong positive	80% moderately strong positive	Negative	15% Positive	1
P44	TNBC	Invasive	Diameter 2cm	Grade III	Negative	Negative	Negative	60% Positive	0
P45	Luminal B	Invasive	3.5×2.5×2cm	Grade II	90% moderate positive	90% moderate positive	Negative	50% Positive	1
P46	Luminal B	Invasive	Diameter 1.5cm	Grade II	70% weak positive	30% weak positive	Negative	30% Positive	0
P47	Luminal B	Encapsulated papillary carcinoma	Diameter 2cm	unknown	20% weak positive	95% strong positive	Negative	20% Positive	0
P48	Ductal Carcinoma In Situ	Ductal Carcinoma In Situ	4×3×2cm	unknown	Negative	Negative	Positive	30% Positive	0
P49	Her2 positive	Invasive	3.5×3×2.5cm	Grade II	40% weak positive	Negative	Positive	70% Positive	0
P50	Luminal B	Invasive	Diameter 3cm	Grade II	5% very weak positive	Negative	Negative	40% Positive	0
