# Supplementary material for: Multi‐regional Organoid Biobank Reveals FAK‐ACSL1‐Driven Doxorubicin‐Resistance and Predictive Biomarkers in Breast Cancer
Source: Adv Sci (Weinh). 2026 Jul 20:e76541. Online ahead of print. doi: 10.1002/advs.76541 (PMC13384037; doi:10.1002/advs.76541)
Supplement: Supplementary file 3 — Supporting File 3: advs76541‐sup‐0003‐Table_S2 v2.xlsx. [file ADVS-9999-e76541-s003.xlsx]

## Sheet: Sheet1
Table S2. Public breast cancer scRNA-seq and RNA-seq datasets used in this study.
Dataset	Type	Organ	Accession link
GEO: GSE114727	scRNA-seq	Breast cancer	https://www.ncbi.nlm.nih.gov/geo/query/acc.cgi?acc=GSE161529
GEO: GSE118389	scRNA-seq	Breast cancer	https://www.ncbi.nlm.nih.gov/geo/query/acc.cgi?acc=GSE118389
GEO: GSE161529	scRNA-seq	Breast cancer	https://www.ncbi.nlm.nih.gov/geo/query/acc.cgi?acc=GSE161529
GEO: GSE110686	scRNA-seq	Breast cancer	https://www.ncbi.nlm.nih.gov/geo/query/acc.cgi?acc=GSE110686
GEO: GSE176078	scRNA-seq	Breast cancer	https://www.ncbi.nlm.nih.gov/geo/query/acc.cgi?acc=GSE176078
GEO: GSE180286	scRNA-seq	Breast cancer	https://www.ncbi.nlm.nih.gov/geo/query/acc.cgi?acc=GSE180286
Qian et al., Cell Res (2020)	scRNA-seq	Breast cancer	https://lambrechtslab.sites.vib.be/en/pan-cancer-blueprint-tumour-microenvironment-0
Wu et al., EMBO J (2020)	scRNA-seq	Breast cancer	https://singlecell.broadinstitute.org/single_cell/study/SCP1106/stromal-cell-diversity-associated-with-immune-evasion-in-human-triple-negative-breast-cancer
TCGA-BRCA	RNA-seq	Breast cancer	https://www.cancer.gov/ccg/research/genome-sequencing/tcga
