# Supplementary material for: Multi‐regional Organoid Biobank Reveals FAK‐ACSL1‐Driven Doxorubicin‐Resistance and Predictive Biomarkers in Breast Cancer
Source: Adv Sci (Weinh). 2026 Jul 20:e76541. Online ahead of print. doi: 10.1002/advs.76541 (PMC13384037; doi:10.1002/advs.76541)
Supplement: Supplementary file 4 — Supporting File 4: advs76541‐sup‐0004‐Table_S3 v2.xlsx. [file ADVS-9999-e76541-s002.xlsx]

## Sheet: TF_acsl1
Table S3. Differentially expressed transcription factors associated with high ACSL1 expression in breast cancer samples.
TF	pval	ES	NES
ZNF24	0.00284091	0.535464	1.96088
POSTN	0.00557103	0.466893	1.69843
RBL2	0.00557103	0.436048	1.66804
HES6	0.00344828	0.401601	1.63898
MAFB	0.00589971	0.429997	1.58566
TAF15	0.00485437	0.325194	1.48414
OTX2	0.0217391	0.411877	1.47662
HDAC3	0.0128205	0.385905	1.47192
KLF3	0.0123839	0.369804	1.41636
MARK2	0.0226537	0.348982	1.41359
NFX1	0.0227273	0.357054	1.40749
CHD2	0.0216049	0.341983	1.37452
ZC3H11A	0.0353698	0.352185	1.36625
SOX9	0.0220588	0.327412	1.36366
GATA1	0.0568562	0.349974	1.36274
BRCA1	0.0182482	0.324691	1.3599
HOXB9	0.0412698	0.348629	1.35807
SMAD2	0.00552486	0.289567	1.35668
PAN2	0.0313725	0.313007	1.34543
RBM14	0.0532319	0.33654	1.34418
WRN	0.04	0.321452	1.34345
TEL2	0.0467836	0.353642	1.33089
NRF1	0.0640244	0.339333	1.32959
CCNG2	0.0555556	0.346026	1.29583
CDKN2A	0.0760234	0.341845	1.28219
MAFK	0.0616883	0.330569	1.27634
MEF2D	0.0673401	0.309726	1.27122
ZNF180	0.0791789	0.324007	1.27095
BCL11A	0.210421	0.524532	1.26889
SP2	0.112903	0.318805	1.26382
SRSF4	0.0287081	0.280974	1.26142
E2F4	0.0895062	0.317667	1.25763
CDX2	0.0932945	0.333579	1.23964
USF1	0.115789	0.315986	1.2301
IRF4	0.0797342	0.293904	1.21897
E2F6	0.130699	0.31344	1.21612
NMI	0.127596	0.322176	1.21444
MEF2A	0.146429	0.319606	1.20907
SYNCRIP	0.0894309	0.269883	1.20476
THAP1	0.111498	0.304003	1.20312
BATF3	0.140127	0.313946	1.19104
SLC2A3	0.163205	0.316748	1.18137
PRDM14	0.166078	0.302383	1.1662
MYT1L	0.205405	0.354917	1.16371
CEBPB	0.113636	0.280346	1.16067
MECP2	0.181435	0.267933	1.14989
POU5F1	0.107759	0.261475	1.14648
CDC25B	0.234957	0.297465	1.137
FOXO3	0.218241	0.312265	1.13371
SF1	0.164794	0.273209	1.1253
HOXC6	0.23565	0.289632	1.11312
IKZF1	0.330846	0.393414	1.1051
CENPE	0.278873	0.2882	1.09388
GRHL2	0.215247	0.247246	1.07162
PIAS	0.322476	0.280195	1.06996
TWIST1	0.297071	0.243744	1.06209
ZNF100	0.345048	0.27559	1.05258
GTF2B	0.402477	0.282011	1.02858
CCL5	0.379205	0.271423	1.02732
ZNF43	0.426036	0.266291	1.00686
NFATC3	0.443149	0.262407	1.00576
SPIB	0.474453	0.247598	0.997058
SATB1	0.47479	0.230355	0.994732
SKP2	0.644737	0.242426	0.921291
ZEH2	0.700337	0.240784	0.915635
HOXC4	0.735714	0.222862	0.901084
TFAP4	0.72973	0.234422	0.881937
ATF2	0.744615	0.232979	0.875084
TWIST2	0.955696	0.190172	0.867088
TCF4	0.858333	0.203374	0.863666
ATF4	0.826087	0.221885	0.841809
IRF2	0.95339	0.18751	0.817734
LYAR	0.830424	0.227078	0.809715
E2F7	0.895899	0.212749	0.805198
NR3C1	0.889831	0.212188	0.768543
RARA	1	0.154301	0.738353
HES1	0.993939	0.173983	0.65218
MTF1	0.99848	-0.152212	-0.461047
TBX3	1	-0.135005	-0.467038
ZNF25	0.976868	-0.216615	-0.534609
ZNF554	1	-0.145285	-0.541539
FOXD1	0.959147	-0.253576	-0.550525
MEP50	1	-0.1853	-0.608913
JARID2	0.990099	-0.189824	-0.63286
EGR4	1	-0.172702	-0.692644
PRRX1	0.863415	-0.261097	-0.739952
AOF2	0.982018	-0.228743	-0.750526
FOXO1	1	-0.182118	-0.755601
LHX9	0.961219	-0.201396	-0.758683
ETV6	0.996462	-0.18625	-0.762824
OSR1	0.998919	-0.183697	-0.780278
AHR	0.883281	-0.227052	-0.780303
EGR2	0.89255	-0.221946	-0.787557
MAF	0.868898	-0.217744	-0.816676
NFAT5	0.869281	-0.223331	-0.823718
ATOH8	0.795389	-0.239329	-0.827206
TAL1	0.95255	-0.201473	-0.827713
SOX11	0.731908	-0.278784	-0.828238
ZNF148	0.949462	-0.199025	-0.833862
SALL4	0.877256	-0.209552	-0.857034
POLR2A	0.745865	-0.247149	-0.857982
HTATIP2	0.893107	-0.264891	-0.863438
HMGA1	0.813514	-0.220466	-0.870773
MLXIP	0.765517	-0.234133	-0.877644
SRSF3	0.63099	-0.315974	-0.890655
ZNF254	0.657434	-0.258188	-0.896152
BCL6	0.766789	-0.22394	-0.903136
CAV1	0.656926	-0.295499	-0.903321
ZNF665	0.646018	-0.262126	-0.909447
NCOA3	0.617347	-0.352271	-0.910702
ZNF746	0.619808	-0.277871	-0.914185
TOP2A	0.616822	-0.262892	-0.917099
ERN1	0.583193	-0.375143	-0.91764
CCNB1	0.614089	-0.26741	-0.926353
NCOA2	0.629153	-0.308057	-0.931642
ESR2	0.55309	-0.267953	-0.932121
PBX1	0.699115	-0.222902	-0.934834
GATA4	0.564356	-0.297377	-0.940099
TCF7L1	0.577086	-0.257007	-0.947001
SRF	0.570659	-0.248817	-0.949035
HTATIP	0.678322	-0.289877	-0.950533
PAX3	0.603581	-0.237841	-0.952228
KLF9	0.536982	-0.291022	-0.964645
RUNX1	0.602464	-0.231867	-0.970852
ZNF263	0.496206	-0.289902	-0.978198
JARID1A	0.504854	-0.263012	-0.979996
STAT1	0.563319	-0.228948	-0.98047
NCOR1	0.515042	-0.235104	-0.985294
ZNF91	0.464506	-0.28606	-0.987388
ETV1	0.45297	-0.251247	-1.00157
IKZF2	0.455446	-0.274646	-1.00215
XBP1	0.442334	-0.269944	-1.00885
FOS	0.440329	-0.270093	-1.01197
NKRF	0.451429	-0.285217	-1.01497
CPEB1	0.433239	-0.300145	-1.02308
CBFB	0.427914	-0.303418	-1.02884
SNRNP70	0.38652	-0.298199	-1.04191
ERBB2	0.391239	-0.295755	-1.04315
SOX7	0.377644	-0.313553	-1.04389
BACH1	0.32769	-0.254083	-1.04755
STAT2	0.367668	-0.295622	-1.05182
SNAI1	0.298387	-0.258743	-1.05536
PCBP2	0.323977	-0.256483	-1.05706
HMGA2	0.363104	-0.311812	-1.05803
RPS3	0.356716	-0.2925	-1.05913
NFKB2	0.31572	-0.274467	-1.06176
ZHX2	0.351443	-0.308342	-1.06249
GABPA	0.289277	-0.273078	-1.06503
STAT5B	0.34434	-0.309277	-1.06802
SMARCC1	0.378869	-0.348889	-1.06836
ZNF431	0.324655	-0.312218	-1.07409
ELK1	0.309524	-0.287187	-1.07434
SOX2	0.224886	-0.252871	-1.0762
FOXK1	0.300272	-0.274092	-1.07672
MYBL2	0.290859	-0.289824	-1.08175
NR2F2	0.238702	-0.261364	-1.08278
BRD4	0.295486	-0.288777	-1.08375
ERG	0.257317	-0.270877	-1.0849
CENPF	0.315556	-0.312928	-1.0855
PARK7	0.327991	-0.356696	-1.08955
CDC2	0.308623	-0.313766	-1.09076
HNRNPK	0.263496	-0.288711	-1.09671
CHEK1	0.259205	-0.316842	-1.1006
ZNF85	0.293103	-0.321276	-1.10134
ZNF708	0.292647	-0.321	-1.10417
WT1	0.234973	-0.292535	-1.1049
HIC1	0.254545	-0.295995	-1.10696
ZNF143	0.28529	-0.320662	-1.10811
E4F1	0.23498	-0.29472	-1.10884
NFKB1	0.220472	-0.281919	-1.10932
SPDEF	0.196663	-0.273079	-1.10935
IRX1	0.17552	-0.264926	-1.11003
KDM3A	0.290323	-0.322906	-1.11026
HDAC5	0.280292	-0.3178	-1.11335
FLI1	0.187952	-0.273465	-1.11351
FOXO3A	0.256798	-0.315401	-1.11375
ELK3	0.262849	-0.32602	-1.11567
NR4A3	0.257812	-0.319983	-1.11678
CDC25A	0.248848	-0.324698	-1.12499
RCHY1	0.294054	-0.36954	-1.12551
HOXA10	0.258345	-0.331497	-1.12599
TET1	0.227061	-0.324495	-1.12725
ARNT	0.169951	-0.282379	-1.13194
HNRNPH1	0.270386	-0.317787	-1.13506
HMBOX1	0.244696	-0.329179	-1.13598
CREBBP	0.236802	-0.325707	-1.13608
MYC	0.108989	-0.272519	-1.13705
FOXM1	0.117647	-0.27033	-1.13718
POLR3A	0.249258	-0.335324	-1.14291
SP3	0.232996	-0.332106	-1.14355
PHB	0.229794	-0.327364	-1.14387
PRKCL1	0.244786	-0.367474	-1.14799
DROSHA	0.198953	-0.302021	-1.14834
SP100	0.182077	-0.300617	-1.15139
ARHGEF1	0.229197	-0.329927	-1.1539
NCOA1	0.266451	-0.378419	-1.154
MYB	0.0729167	-0.275595	-1.15647
GATA3	0.128797	-0.284081	-1.1599
HMGN2	0.207736	-0.334992	-1.16015
ETS1	0.133159	-0.29489	-1.16284
TCEA1	0.203869	-0.334211	-1.16725
PROX1	0.205479	-0.338783	-1.1677
TLX1	0.183989	-0.317105	-1.16777
E2F5	0.188537	-0.335	-1.16846
RBM17	0.166448	-0.306746	-1.17033
BHLHE40	0.182482	-0.327039	-1.1706
FIP1L1	0.160156	-0.305597	-1.17639
ZNF658	0.177748	-0.334548	-1.17658
NR2E1	0.191919	-0.343526	-1.177
MAFG	0.182857	-0.333584	-1.17979
ETV5	0.183526	-0.34529	-1.17995
IRF7	0.180375	-0.350376	-1.18355
HIF1A	0.0615563	-0.285231	-1.18467
IRF6	0.168831	-0.341487	-1.18667
MCM2	0.163359	-0.345782	-1.18681
HNRNPLL	0.171631	-0.331493	-1.18732
TFAP2C	0.115723	-0.297923	-1.18788
PCNA	0.156891	-0.344416	-1.1887
STAT5	0.14792	-0.325672	-1.19269
ESRRA	0.114973	-0.311171	-1.19368
FOXF2	0.126547	-0.319107	-1.19482
SOX17	0.129555	-0.325499	-1.19528
RCOR1	0.175953	-0.345827	-1.19621
PGR	0.183792	-0.343928	-1.19628
CDC16	0.171171	-0.338435	-1.1964
MAPK14	0.154074	-0.350976	-1.19939
SNW1	0.165536	-0.34228	-1.20194
FOXC1	0.156573	-0.349839	-1.20228
TCP1	0.179412	-0.345249	-1.20502
CEBPZ	0.0676507	-0.298338	-1.20511
SIX4	0.151558	-0.350927	-1.20871
ZEB2	0.111262	-0.319081	-1.20952
PSIP1	0.10641	-0.316978	-1.20995
FOXO1A	0.155624	-0.350882	-1.21035
GLI2	0.150746	-0.346522	-1.21156
ZFX	0.0746269	-0.302631	-1.21315
MITF	0.0388693	-0.292643	-1.2156
NUP35	0.171053	-0.329008	-1.21703
AGO1	0.109137	-0.317728	-1.2221
CEBPA	0.139535	-0.348988	-1.22338
BCL2	0.150769	-0.353849	-1.22498
PAX2	0.140556	-0.349424	-1.22519
LIN28B	0.119186	-0.32882	-1.22699
TEAD4	0.0917553	-0.327295	-1.22702
SUB1	0.0958549	-0.324723	-1.22914
CDK4	0.122914	-0.353091	-1.23079
XRCC5	0.0827068	-0.306736	-1.23114
TOX	0.106628	-0.333815	-1.23124
NFYA	0.0425	-0.302413	-1.23233
HOXD9	0.139021	-0.361362	-1.23387
TP53	0.0100223	-0.287854	-1.23587
ID1	0.0481622	-0.300767	-1.23731
FOSL1	0.0545455	-0.316715	-1.24504
ETS2	0.00654308	-0.294133	-1.25063
REST	0.0456274	-0.311594	-1.25309
ILF3	0.0652174	-0.328357	-1.25394
MAPK1	0.108926	-0.363084	-1.25525
CDC20	0.112291	-0.362029	-1.25628
HSF1	0.0232019	-0.304243	-1.25723
RAD21	0.11174	-0.362023	-1.2602
POLR2G	0.0402685	-0.301589	-1.26027
GFP	0.0567568	-0.338005	-1.2615
HOXB7	0.0539811	-0.328414	-1.26947
ESRRG	0.00643777	-0.305185	-1.26968
TLE2	0.102564	-0.36544	-1.26988
BRCA2	0.10961	-0.370861	-1.27177
RB1	0.0898716	-0.361548	-1.27438
NANOG	0.10503	-0.37032	-1.2744
HNF4G	0.075	-0.343164	-1.27763
LEF1	0.0960366	-0.365641	-1.2802
PCBP1	0.0641509	-0.334858	-1.28037
FUBP1	0.0612517	-0.333417	-1.28261
FOXP1	0.0162791	-0.310497	-1.28369
SMAD7	0.0679758	-0.3691	-1.28798
ZNF384	0.0558442	-0.332482	-1.28835
FLCN	0.104455	-0.377926	-1.29077
RELB	0.0284605	-0.322836	-1.29249
HNRNPL	0.0634921	-0.339484	-1.29481
OVOL2	0.0853835	-0.38072	-1.29763
RUNX2	0.0517483	-0.346235	-1.29776
U2AF1	0.0471204	-0.340257	-1.29942
NFATC1	0.096181	-0.371231	-1.29955
VEZF1	0.0836879	-0.367172	-1.3018
SIX5	0.0815451	-0.373249	-1.30199
MXI1	0.0813609	-0.372459	-1.30371
ABL1	0.0641628	-0.378713	-1.30794
UBTF	0.0445293	-0.348734	-1.30882
ANXA2	0.0797721	-0.362252	-1.31092
FHL2	0.0965665	-0.429287	-1.3112
HNRNPUL1	0.0492866	-0.346685	-1.31375
NFYB	0.0151324	-0.326822	-1.31416
CIZ1	0.0411311	-0.350318	-1.31478
SSB	0.0383632	-0.344268	-1.31522
ARID1B	0.077266	-0.378511	-1.31926
ARID1A	0.00848485	-0.321975	-1.31928
RBM22	0.0498688	-0.342127	-1.32222
CEBPD	0.0355619	-0.345927	-1.32362
RBM39	0.0406607	-0.350252	-1.32536
SRPK2	0.0632911	-0.380067	-1.32759
LIN28A	0.0649351	-0.38386	-1.32921
NCOR2	0.0520674	-0.383647	-1.33276
TFDP1	0.0695652	-0.374255	-1.33491
DLX1	0.0643777	-0.38207	-1.33573
U2AF2	0.0200501	-0.337786	-1.33702
NR4A1	0.0363881	-0.352098	-1.3376
ATF3	0.0727554	-0.408059	-1.33761
GRHL3	0.091653	-0.413601	-1.33832
ATR	0.0588235	-0.380272	-1.33926
FOXJ2	0.0474074	-0.388857	-1.34378
MAZ	0.075188	-0.382608	-1.34425
SOX4	0.0148331	-0.337037	-1.34533
JMJD2B	0.0403458	-0.361522	-1.34644
HDAC8	0.0514286	-0.387681	-1.34712
HIF3A	0.0494012	-0.387676	-1.34812
CTCF	0.0124378	-0.333103	-1.34885
HNF4a	0.0497667	-0.395832	-1.34958
MAX	0.031856	-0.356226	-1.34994
PTBP1	0.0105758	-0.334562	-1.35225
FUS	0.0296296	-0.353669	-1.35359
RBM15	0.0173482	-0.339448	-1.35398
SP1	0.00716846	-0.330205	-1.35465
STAT6	0.00950119	-0.331798	-1.35552
RBM34	0.0250313	-0.355938	-1.35875
FOXC2	0.0368664	-0.391954	-1.35963
APTX	0.0231959	-0.35354	-1.36077
NONO	0.0127065	-0.346407	-1.36132
SAFB	0.0442225	-0.379592	-1.36194
NR2C2	0.0606936	-0.385237	-1.36199
ZNF574	0.0021575	-0.315116	-1.36431
ZNF622	0.0663781	-0.377092	-1.36592
HSF2	0.0190355	-0.348237	-1.36605
YBX1	0.00222965	-0.325002	-1.36641
CCAR2	0.0275591	-0.35786	-1.36977
TET3	0.0527859	-0.399356	-1.37091
ASCL1	0.0406627	-0.402503	-1.37115
KAT2B	0.0527859	-0.379087	-1.37326
MBD3	0.0533752	-0.403468	-1.38142
PTEN	0.00827423	-0.342765	-1.38208
MYCN	0.00123153	-0.340137	-1.38227
ZIC2	0.0390016	-0.406594	-1.38262
EIF2AK2	0.0391304	-0.386107	-1.38499
RBM25	0.0223684	-0.362265	-1.38632
ZIC5	0.0251748	-0.36897	-1.38674
JUN	0.00357995	-0.334428	-1.38792
YY1	0.04414	-0.398104	-1.39418
GATA6	0.00249688	-0.348014	-1.39675
SETDB1	0.0358744	-0.395923	-1.39678
LMNB2	0.0530846	-0.396705	-1.39803
SMAD5	0.00636943	-0.352852	-1.39812
KLF5	0.00246609	-0.340393	-1.39827
JUND	0.00907912	-0.358823	-1.40009
AR	0.00110742	-0.328944	-1.40044
CTBP1	0.0359281	-0.404602	-1.40246
HDGF	0.0338505	-0.392844	-1.40338
CHD1	0.039823	-0.391552	-1.40382
SNAI2	0.0148248	-0.38075	-1.40821
LMNA	0.0435414	-0.407704	-1.40912
PITX2	0.0124844	-0.385976	-1.4093
CIC	0.0402477	-0.417425	-1.41012
SRSF9	0.00738007	-0.36078	-1.41068
ZC3H8	0.0329218	-0.388755	-1.41406
EWSR1	0.00777202	-0.36968	-1.41684
RBFOX2	0.0135301	-0.371236	-1.41819
DDX59	0.0269461	-0.392752	-1.4183
EBF1	0.0421217	-0.429515	-1.41899
HOXA1	0.00125945	-0.317822	-1.42305
ELF5	0.0011534	-0.339005	-1.42453
TET2	0.00404313	-0.364001	-1.42679
MXD3	0.04	-0.412371	-1.42783
HMGN1	0.020438	-0.415993	-1.43428
NFE2L1	0.0231214	-0.407843	-1.43457
CCND3	0.0283159	-0.414853	-1.43505
RFX5	0.0189504	-0.401994	-1.43514
PPARG	0.0423977	-0.421826	-1.43793
CDK2	0.0166415	-0.408956	-1.43834
EGR3	0.012016	-0.381579	-1.43943
TEAD2	0.0249633	-0.411621	-1.44249
RELA	0.0012285	-0.350896	-1.44389
CCNA2	0.0259146	-0.416426	-1.44567
LMNB1	0.025825	-0.414493	-1.44702
TBL1XR1	0.0102433	-0.384652	-1.45142
MSX1	0.0269865	-0.427745	-1.45895
ARID3A	0.00664894	-0.381072	-1.46057
E2F1	0.00842697	-0.388889	-1.46785
NR5A1	0.0135542	-0.428266	-1.46959
STAT3	0.00108814	-0.342934	-1.47148
ERF	0.00412088	-0.388166	-1.47246
MBD2	0.0189274	-0.43752	-1.47355
Klf4	0.0135952	-0.425699	-1.4824
ZNF165	0.0116959	-0.400479	-1.48358
HOXB4	0.0176991	-0.424506	-1.48607
SMAD4	0.00129702	-0.373854	-1.48708
CREB1	0.00352113	-0.363157	-1.48748
CTNNB1	0.00825309	-0.390101	-1.49056
SMAD3	0.00754717	-0.379972	-1.49484
ZNF750	0.016369	-0.434812	-1.49721
ETV4	0.0135338	-0.438092	-1.49848
MTA2	0.011396	-0.445031	-1.49989
CDAN1	0.0133531	-0.425425	-1.50358
MEIS2	0.0115942	-0.429621	-1.50436
CDC34	0.0179104	-0.427027	-1.50591
ZMIZ1	0.018598	-0.421099	-1.50964
HNF1B	0.0136778	-0.438373	-1.51286
NR5A2	0.0056101	-0.446579	-1.51446
ZBTB33	0.00875912	-0.439562	-1.51696
TFE3	0.00918836	-0.446382	-1.52287
KLF4	0.0172414	-0.484155	-1.52375
WHSC1	0.0117302	-0.442982	-1.52817
YY2	0.00754148	-0.450699	-1.53613
USF2	0.00721501	-0.43579	-1.53772
GTF2F1	0.00640205	-0.40036	-1.53852
DPF2	0.00920245	-0.435615	-1.53858
TRIM28	0.00894188	-0.44401	-1.54034
FUBP3	0.0102941	-0.433747	-1.54164
KLF2	0.00147275	-0.413094	-1.54637
ESR1	0.00118624	-0.373043	-1.54777
NPAT	0.00139082	-0.41786	-1.55315
AGO2	0.00843882	-0.431657	-1.55813
TARDBP	0.00247219	-0.385655	-1.56117
NFE2L2	0.00255428	-0.405787	-1.56691
NKX2-1	0.00108108	-0.384589	-1.57418
CASP8AP2	0.00139276	-0.427672	-1.57673
CDC5L	0.010279	-0.439299	-1.57765
STAT5A	0.00517464	-0.418408	-1.58066
CHCHD3	0.00447094	-0.443989	-1.58086
GATA2	0.00125313	-0.390665	-1.58115
AKT1	0.00453858	-0.45702	-1.58402
KLF7	0.0101892	-0.437609	-1.58634
BCLAF1	0.0027027	-0.404931	-1.58783
SRSF7	0.00121065	-0.392315	-1.60107
HNF1A	0.00282885	-0.461592	-1.60238
TP63	0.00108696	-0.372545	-1.6029
YBX3	0.00127551	-0.421285	-1.60917
RBBP7	0.00442478	-0.467022	-1.61735
RNF2	0.00298507	-0.465866	-1.61957
ILF2	0.00121951	-0.41381	-1.62716
BAG1	0.00327154	-0.526606	-1.62901
CITED2	0.00435414	-0.468216	-1.64279
LDB1	0.00282486	-0.470402	-1.64321
ATM	0.0013089	-0.440944	-1.64469
SAFB2	0.00126103	-0.430418	-1.65191
FOXK2	0.00290276	-0.483384	-1.65805
ARID2	0.0030303	-0.478321	-1.65856
EHF	0.0047619	-0.49047	-1.66026
ZNF395	0.00451807	-0.479856	-1.66591
HMGN3	0.00145773	-0.476562	-1.66787
HOXA5	0.00132275	-0.479824	-1.67663
SSRP1	0.00736648	-0.673312	-1.72516
ZEB1	0.00149701	-0.490625	-1.72949
HINFP	0.00134048	-0.440129	-1.74101
EP300	0.00141243	-0.468316	-1.74459
TCF3	0.00144928	-0.511431	-1.74944
MAF1	0.00146843	-0.515948	-1.8251
PRPF4	0.001443	-0.523699	-1.85615
FOXA1	0.00121951	-0.456845	-1.85696
SMARCA4	0.00126103	-0.500684	-1.92006
