# Supplementary material for: Multi‐regional Organoid Biobank Reveals FAK‐ACSL1‐Driven Doxorubicin‐Resistance and Predictive Biomarkers in Breast Cancer
Source: Adv Sci (Weinh). 2026 Jul 20:e76541. Online ahead of print. doi: 10.1002/advs.76541 (PMC13384037; doi:10.1002/advs.76541)
Supplement: Supplementary file 5 — Supporting File 5: advs76541‐sup‐0005‐Table_S4 v2.xlsx. [file ADVS-9999-e76541-s005.xlsx]

## Sheet: Sheet1
Table S4. The primers used for ChIP-qPCR analysis.
Gene	Strand	Sequence
MAPK1	-3000~-2001bp Forward	CAG ATC CAG AGC CTT GAC CT
	-3000~-2001bp Reverse	TGG TCT GTC CCT TCA TCG TC
	-2000~-1001bp Forward	GGA GTT GGC ATC AGG TTC AG
	-2000~-1001bp Reverse	CCT TCC TCA GCC TCT TCA CC
	-1000~-1bp Forward	AGG CTA AGG GCT GGA GTA TG
	-1000~-1bp Reverse	TCC TCA GCC TCT TCA CCA TC
STAT3	-3000~-2001bp Forward	GAG CCA GCA GTT CCT CAC TC
	-3000~-2001bp Reverse	CCT TGC TGA GGT TGG TGT TG
	-2000~-1001bp Forward	AGG AAG GGG ACA GAG GAA GG
	-2000~-1001bp Reverse	GCC TTG GTT TGG TCT GTC CT
	-1000~-1bp Forward	CGC CTT TAC CCT TTC TCC AC
	-1000~-1bp Reverse	AGC CGG AGT CTC AGG TTC TC
