# Supplementary material for: Multi‐regional Organoid Biobank Reveals FAK‐ACSL1‐Driven Doxorubicin‐Resistance and Predictive Biomarkers in Breast Cancer
Source: Adv Sci (Weinh). 2026 Jul 20:e76541. Online ahead of print. doi: 10.1002/advs.76541 (PMC13384037; doi:10.1002/advs.76541)
Supplement: Supplementary file 6 — Supporting File 6: advs76541‐sup‐0006‐Table_S5 v2.xlsx. [file ADVS-9999-e76541-s006.xlsx]

## Sheet: Table S5
Table S5. Details of patients and organoids included in transcriptomic and drug sensitivity analyses.
No. of patient	No. of organoid
Patient1 (abbreviated as P1)	P1C1, P1C2
P2	P2C1, P2C2
P3	P3C1, P3C2
P4	P4C1, P4C2
P7	P7C1, P7C2
P8	P8C1, P8C2
P9	P9C1, P9C2
P10	P10C1, P10C2
P11	P11C1, P11C2
P13	P13C1, P13C2
P14	P14C1, P14C2
P15	P15C1, P15C2
P17	P17C1, P17C2
